# Supplementary material for: The STIM1/2-Regulated Calcium Homeostasis Is Impaired in Hippocampal Neurons of the 5xFAD Mouse Model of Alzheimer’s Disease
Source: Int J Mol Sci. 2022 Nov 26;23(23):14810. doi: 10.3390/ijms232314810 (PMC9738900; doi:10.3390/ijms232314810)
Supplement: Supplementary file 1 [file ijms-23-14810-s001.zip]

Archive with 1 entries (1 files):
- Skobeleva Suppl Figure_UPDATED.pdf
